# Supplementary material for: Circulating tRNA-Derived Small RNAs as Novel Radiation Biomarkers of Heavy Ion, Proton and X-ray Exposure
Source: Int J Mol Sci. 2021 Dec 15;22(24):13476. doi: 10.3390/ijms222413476 (PMC8706565; doi:10.3390/ijms222413476)
Supplement: Supplementary file 1 [file ijms-22-13476-s001.zip]

Archive with 1 entries (1 files):
- ijms-1474994-supplementary.pdf
